# Supplementary material for: Survey of healthcare-associated sink infrastructure, and sink trap antibiotic residues and biochemistry, in twenty-nine UK hospitals
Source: J Hosp Infect. Author manuscript; Available in PMC 2026 Apr 7. (PMC7618982; doi:10.1016/j.jhin.2025.02.002)
Supplement: Database labels [file EMS213008-supplement-Database_labels.xlsx]

## Sheet: sinkbug_wards_redcap_datalabels
Record ID
Survey Identifier
Survey Timestamp
Surname of person entering data
Email of person entering data
3-letter hospital code
Ward type
Ward type description if 'Other'
Is this an adult, paediatric or neonatal (< 28 days of age) ward/unit?
Total number of sinks on the ward
Total number of beds on the ward
Typical frequency of cleanliness audits on the ward
Typical frequency of cleanliness audits on the ward if 'Other'
Average cleanliness rating score in 6 months prior to sampling (% score)
How many cleanliness rating scores (% scores) have been used to estimate this average?
Average cleanliness rating in the 6 months prior to sampling (star rating score)
How many cleanliness rating scores (star rating scores) have been used to estimate this average?
Average of hand hygiene audit scores in the 6 months prior to sampling (% score)
How many hand hygiene audit scores (% scores) have been used to estimate this average?
Complete?

## Sheet: sinkbug_sinks_redcap_datalabels
Record ID
Survey Identifier
Survey Timestamp
Surname of person entering data
Email of person entering data
Sink ID
Date sample collected
3-letter hospital code
Ward type
Ward type description if 'Other'
Where in the ward is this sink located?
Sink location description if 'Other'
What is this sink used for? (choice=Handwashing)
What is this sink used for? (choice=Disposal of food, feeds or drink)
What is this sink used for? (choice=Disposal of medication)
What is this sink used for? (choice=Disposal of patient waste)
What is this sink used for? (choice=Unknown)
Sink picture - please upload a picture of the sink being sampled
What is the distance of the sink to the nearest patient bed?
Evidence of splatter around sink if tap turned on (at handwashing flow rate)
How frequently is this sink cleaned?
Which cleaning products/disinfectants are used on this sink? (choice=Chlorine-based products)
Which cleaning products/disinfectants are used on this sink? (choice=Peracetic acid)
Which cleaning products/disinfectants are used on this sink? (choice=Hydrogen peroxide vapour)
Which cleaning products/disinfectants are used on this sink? (choice=Other)
Which cleaning products/disinfectants are used on this sink? (choice=Unknown)
Cleaning product/disinfectant description if 'Other'
How much volume (in mls) have you aspirated from the sink trap (should be 50mls if possible)?
Was the P-trap dry and needed tap turning on to collect sample?
P-trap antibiotic residue dipstick picture
P-trap lead
P-trap copper
P-trap iron
P-trap chromium/Cr(VI)
P-trap sulfite
P-trap free chlorine
P-trap bromine
P-trap nitrate
P-trap nitrite
P-trap mercury
P-trap fluoride
P-trap hardness
P-trap pH
P-trap total alkalinity
P-trap chemistry dipstick picture
P-trap silver
P-trap silver dipstick picture
Tap water lead
Tap water copper
Tap water iron
Tap water chromium/Cr(VI)
Tap water sulfite
Tap water free chlorine
Tap water bromine
Tap water nitrate
Tap water nitrite
Tap water mercury
Tap water fluoride
Tap water total alkalinity
Tap water hardness
Tap water pH
Tap water chemistry dipstick picture
Tap water silver
Tap water silver dipstick picture
Complete?
