# Supplementary material for: Survey of healthcare-associated sink infrastructure, and sink trap antibiotic residues and biochemistry, in twenty-nine UK hospitals
Source: J Hosp Infect. Author manuscript; Available in PMC 2026 Apr 7. (PMC7618982; doi:10.1016/j.jhin.2025.02.002)
Supplement: Sink-associated metadata [file EMS213008-supplement-Sink_associated_metadata.csv]

anon_code	sink_num	ward_type	sink_loc	sink_dist_bed_fixed	basin_basindesign	basin_basinmaterial	basin_fin	basin_itemsimmediatleysurroundingbasin	basin_overflowpresent	drain_drainholeposition	drain_plugpresent_collapsed	drain_strainerpresent_collapsed	drain_taprunsdirectlyintodrainhole_collapsed	faucet_operation	faucet_pointofusetapfilter	faucet_separatehotandcoldfaucet	faucet_shape_collapsed	faucet_wallmountedtaps	sink_splatter	ptrap_alk	ptrap_chlorine_collapsed	ptrap_copper	ptrap_fluor_collapsed	ptrap_hard	ptrap_iron	ptrap_lead	ptrap_nitrate_collapsed	ptrap_nitrite_collapsed	ptrap_ph	ptrap_silver	Abx.beta.lactams	Abx.quinolones	Abx.sulfonamides	Abx.tetracyclines
SITE_22	1	Medical	Patient bay	1.98	Contour 21	CERAMIC	N	N	N	HORIZONTAL	N	N	N	long_lever	N	N	Markwik 21+	Y	No	0	0	1	25	Indeterminate	0	20	0	0	6.2	0	Negative	Negative	Negative	Negative
SITE_22	10	ICU	Sluice room	7.5	Other	STAINLESS STEEL	N	Y	N	VERTICAL	N	Y	N	long_lever	N	Y	other	Y	No	0	0	1	25	0	0	20	0	1	6.2	0	Negative	Negative	Negative	Negative
SITE_22	2	Medical	Medicines/drug preparation room	7.5	Contour 21	CERAMIC	N	Y	N	HORIZONTAL	N	N	N	long_lever	N	N	Markwik 21+	Y	No	0	0	1	25	25	0	20	0	0	6.2	0	Positive	Negative	Negative	Negative
SITE_22	3	Medical	Sluice room	7.5	Other	STAINLESS STEEL	N	Y	N	VERTICAL	N	Y	N	long_lever	N	Y	other	Y	No	0	0	1	25	0	0	20	0	0	6.2	0	Negative	Negative	Negative	Negative
SITE_22	4	Surgical	Patient bay	2.22	Other	CERAMIC	N	N	Y	VERTICAL	N	Y	Y	long_lever	Y	N	gooseneck	Y	No	Indeterminate	Indeterminate	1	50-100	0	0	20	0	0	Indeterminate	Indeterminate	Positive	Positive	Positive	Positive
SITE_22	5	Surgical	Medicines/drug preparation room	7.5	Other	STAINLESS STEEL	N	Y	N	VERTICAL	N	Y	Y	long_lever	N	N	gooseneck	Y	No	0	0	1	25	0	0	20	0	0	6.2	0	Positive	Positive	Negative	Negative
SITE_22	6	Surgical	Sluice room	7.5	Other	STAINLESS STEEL	N	Y	N	VERTICAL	N	Y	Y	long_lever	N	N	gooseneck	Y	No	0	0.5-1	1	25	0	0	20	0	1	6.2	0	Negative	Negative	Negative	Negative
SITE_22	7	ICU	Patient bay	3.28	Contour 21	CERAMIC	N	N	N	HORIZONTAL	N	N	N	long_lever	N	N	Markwik 21+	Y	No	0	0	1	25	25	0	20	0	1	6.2	0	Negative	Negative	Negative	Negative
SITE_22	8	ICU	Patient bay	2.96	trough	STAINLESS STEEL	N	Y	N	VERTICAL	N	Y	N	long_lever	N	N	Markwik 21+	Y	No	0	0	1	25	25	0	20	0	1	6.2	0	Negative	Negative	Negative	Negative
SITE_22	9	ICU	Medicines/drug preparation room	7.5	Contour 21	CERAMIC	N	N	N	HORIZONTAL	N	N	N	long_lever	N	N	Markwik 21+	Y	No	0	0	1	25	0	0	20	0	1	6.2	0	Negative	Negative	Negative	Negative
SITE_9	1	Surgical	Patient bay	1.75	Contour 21	CERAMIC	N	N	N	HORIZONTAL	N	N	N	long_lever	N	N	Markwik 21+	Y	Yes	80	0	0	0	25	0	20	0	0	7.2	0	Negative	Negative	Negative	Negative
SITE_9	10	Medical	Patient bay	1.48	Contour 21	CERAMIC	N	N	N	HORIZONTAL	N	N	N	long_lever	N	N	Markwik 21+	Y	Yes	80	0	0	0	0	0	20	0	0	6.8	0	Negative	Negative	Negative	Negative
SITE_9	2	Surgical	Patient bay	1.6	Contour 21	CERAMIC	N	N	N	HORIZONTAL	N	N	N	long_lever	N	N	Markwik 21+	Y	Yes	80	0	0	0	0	0	20	0	0	6.8	0	Negative	Negative	Negative	Negative
SITE_9	3	Medical	Sluice room	7.5	Contour 21	CERAMIC	N	N	N	HORIZONTAL	N	N	N	long_lever	N	N	Markwik 21+	Y	Yes	80	0	0	0	25	0	20	0	0	6.2	0	Negative	Negative	Negative	Negative
SITE_9	4	Medical	Patient side room	1.52	Contour 21	CERAMIC	N	N	N	HORIZONTAL	N	N	N	long_lever	N	N	Markwik 21+	Y	No	80	0	0	0	25	0	20	0	0	6.8	0	Negative	Negative	Negative	Negative
SITE_9	5	Medical	Patient side room	1.6	Contour 21	CERAMIC	N	N	N	HORIZONTAL	N	N	N	long_lever	N	N	Markwik 21+	Y	No	40	0	0	25	0	0	20	0	0	6.2	0	Negative	Negative	Negative	Negative
SITE_9	6	Medical	Patient side room	0.9	Contour 21	CERAMIC	N	N	N	HORIZONTAL	N	N	N	long_lever	N	N	Markwik 21+	Y	No	0	0	0	50-100	25	0	20	0	0	6.2	0	Negative	Negative	Negative	Negative
SITE_9	7	Medical	Sluice room	7.5	Contour 21	CERAMIC	N	N	N	HORIZONTAL	N	N	N	long_lever	N	N	Markwik 21+	Y	No	80	0	0	25	25	0	20	0	0	6.8	0	Negative	Negative	Negative	Negative
SITE_9	8	Medical	Patient side room	2	Other	CERAMIC	N	Y	N	VERTICAL	N	Y	N	short_lever	N	N	other	N	No	80	0	0	25	0	0	20	0	0	7.2	0	Negative	Negative	Negative	Negative
SITE_9	9	Medical	Patient side room	1.47	Contour 21	CERAMIC	N	N	N	HORIZONTAL	N	N	N	long_lever	N	N	Markwik 21+	Y	Yes	80	0	0	0	0	0	20	0	0	7.2	0	Negative	Negative	Negative	Negative
SITE_13	1	Surgical	Patient bay	1.29	Contour 21	CERAMIC	N	N	N	HORIZONTAL	N	N	N	long_lever	N	N	Markwik 21+	Y	No	0	0	0	25	0	0	20	0	0	6.8	0.05	Negative	Negative	Negative	Negative
SITE_13	10	ICU	Sluice room	7.5	Other	STAINLESS STEEL	N	Y	Y	VERTICAL	N	Y	Y	long_lever	N	N	gooseneck	N	Yes	0	0	1	25	25	0	50	0	1	6.8	0.05	Negative	Negative	Negative	Negative
SITE_13	2	Surgical	Medicines/drug preparation room	7.5	Contour 21	CERAMIC	Y	N	N	HORIZONTAL	N	N	N	long_lever	N	N	Markwik 21+	Y	No	0	0	0	25	25	0	20	0	1	6.2	0.05	Positive	Negative	Negative	Negative
SITE_13	3	Surgical	Sluice room	7.5	Other	STAINLESS STEEL	N	Y	N	VERTICAL	N	Y	N	long_lever	N	Y	other	Y	Yes	40	0	1	25	25	0	20	0	1	6.2	0.05	Negative	Negative	Negative	Negative
SITE_13	4	Medical	Patient bay	0.51	Other	CERAMIC	N	N	N	HORIZONTAL	N	N	N	long_lever	N	N	gooseneck	Y	No	0	0	0	25	0	0	20	0	0	6.2	0.05	Positive	Negative	Negative	Negative
SITE_13	5	Medical	Medicines/drug preparation room	7.5	Other	CERAMIC	N	N	N	HORIZONTAL	N	N	N	long_lever	N	N	gooseneck	Y	No	0	0	0	0	0	0	20	0	0	6.2	0.05	Positive	Negative	Negative	Negative
SITE_13	6	Medical	Sluice room	7.5	Other	STAINLESS STEEL	N	Y	N	VERTICAL	N	Y	N	long_lever	N	N	gooseneck	Y	Yes	0	0	0	0	0	0	20	0	0	6.2	0.05	Negative	Negative	Negative	Negative
SITE_13	7	ICU	Medicines/drug preparation room	7.5	trough	STAINLESS STEEL	N	Y	N	VERTICAL	N	Y	N	long_lever	N	N	Markwik 21+	Y	No	0	0	0	0	0	0	20	0	0	6.8	0.05	Negative	Negative	Negative	Negative
SITE_13	8	ICU	Patient bay	7.5	Other	CERAMIC	N	N	N	VERTICAL	N	Y	Y	long_lever	N	N	Markwik 21+	N	No	0	0	0	25	0	0	20	0	1	6.8	0.05	Negative	Negative	Negative	Negative
SITE_13	9	ICU	Patient bay	1	Other	CERAMIC	N	Y	N	VERTICAL	N	Y	Y	long_lever	N	N	Markwik 21+	Y	No	0	0	1	25	0	0	20	0	0	6.2	0.05	Negative	Negative	Negative	Negative
SITE_7	1	ICU	Patient bay	4.4	Other	CERAMIC	N	N	N	HORIZONTAL	N	N	N	long_lever	N	N	Markwik 21+	Y	No	Indeterminate	0	0	25	25	0	20	0	0	7.2	0	Positive	Negative	Negative	Negative
SITE_7	10	Medical	Medicines/drug preparation room	7.5	Other	CERAMIC	N	N	N	HORIZONTAL	N	N	N	long_lever	N	N	gooseneck	Y	No	Indeterminate	0	0	25	25	0	20	0	0	7.2	0	Positive	Negative	Negative	Negative
SITE_7	2	ICU	Patient bay	3	Other	CERAMIC	N	N	N	HORIZONTAL	N	N	N	long_lever	N	N	other	Y	No	40	0	0	25	25	0	0	0	1	7.2	0	Positive	Negative	Negative	Negative
SITE_7	3	ICU	Sluice room	7.5	Other	CERAMIC	N	N	N	HORIZONTAL	N	N	N	long_lever	N	N	gooseneck	Y	No	Indeterminate	0	0	25	25	0	20	0	0	7.2	0	Positive	Negative	Negative	Negative
SITE_7	4	ICU	Medicines/drug preparation room	7.5	Other	STAINLESS STEEL	N	Y	N	VERTICAL	N	N	N	short_lever	N	Y	other	Y	Yes	40	0	0	25	25	0	20	0	0	6.8	0	Positive	Negative	Negative	Negative
SITE_7	5	Surgical	Patient bay	1.93	Contour 21	CERAMIC	N	N	N	HORIZONTAL	N	N	N	long_lever	N	N	other	Y	No	40	0	0	25	25	0	20	0	0	6.8	0	Positive	Negative	Negative	Negative
SITE_7	6	Surgical	Sluice room	7.5	Contour 21	CERAMIC	N	N	N	HORIZONTAL	N	N	N	long_lever	N	N	other	Y	No	Indeterminate	0	0	25	25	0	20	0	1	7.2	0	Negative	Negative	Negative	Negative
SITE_7	7	Surgical	Medicines/drug preparation room	7.5	Contour 21	CERAMIC	N	N	N	HORIZONTAL	N	N	N	long_lever	N	N	other	Y	No	Indeterminate	0	0	25	25	0	20	0	1	6.8	0	Positive	Negative	Negative	Negative
SITE_7	8	Medical	Patient bay	3	Other	CERAMIC	N	N	N	HORIZONTAL	N	N	N	long_lever	N	N	gooseneck	Y	Yes	Indeterminate	0	0	25	25	0	50	0	0	6.2	0	Negative	Negative	Negative	Negative
SITE_7	9	Medical	Sluice room	7.5	Other	CERAMIC	N	N	N	HORIZONTAL	N	N	N	long_lever	N	N	gooseneck	Y	No	Indeterminate	0	0	25	25	0	20	0	1	7.2	0	Negative	Negative	Negative	Negative
SITE_19	1	ICU	Sluice room	7.5	Other	STAINLESS STEEL	N	N	Y	VERTICAL	N	Y	Y	long_lever	N	N	gooseneck	Y	Yes	0	0	0	25	0	5	20	0	0	6.2	0	Negative	Negative	Negative	Negative
SITE_19	10	Surgical	Patient bay	0.45	Contour 21	CERAMIC	N	N	N	HORIZONTAL	N	N	N	sensor	N	N	horizontal	Y	No	0	0	0	25	0	0	20	0	0	6.2	0	Negative	Negative	Negative	Negative
SITE_19	2	ICU	Medicines/drug preparation room	7.5	Other	CERAMIC	N	N	N	HORIZONTAL	N	N	N	sensor	N	N	horizontal	Y	Yes	0	0	0	25	0	0	20	0	0	Indeterminate	0	Negative	Negative	Negative	Negative
SITE_19	3	ICU	Patient bay	1.5	Other	CERAMIC	N	N	N	HORIZONTAL	N	N	N	sensor	N	N	horizontal	Y	No	0	0	0	25	0	0	20	0	0	Indeterminate	0	Negative	Negative	Negative	Negative
SITE_19	4	ICU	Patient bay	1.5	Other	CERAMIC	N	N	N	HORIZONTAL	N	N	N	sensor	N	N	horizontal	Y	Yes	0	0	0	25	0	0	20	0	0	Indeterminate	0	Negative	Negative	Negative	Negative
SITE_19	5	Medical	Medicines/drug preparation room	7.5	Contour 21	CERAMIC	N	Y	N	HORIZONTAL	N	N	N	long_lever	N	N	Markwik 21+	Y	No	0	0	0	25	0	0	20	0	0	6.2	0	Negative	Negative	Negative	Negative
SITE_19	6	Medical	Sluice room	7.5	Contour 21	CERAMIC	N	Y	N	HORIZONTAL	N	N	N	long_lever	N	N	Markwik 21+	Y	No	Indeterminate	Indeterminate	0	Indeterminate	Indeterminate	0	20	0	0	Indeterminate	Indeterminate	Positive	Positive	Positive	Positive
SITE_19	7	Medical	Patient bay	2.5	Contour 21	CERAMIC	N	N	N	HORIZONTAL	N	N	N	long_lever	N	N	Markwik 21+	Y	No	0	0	0	25	0	0	20	0	0	6.2	0	Negative	Negative	Negative	Negative
SITE_19	8	Surgical	Medicines/drug preparation room	7.5	Contour 21	CERAMIC	N	N	N	HORIZONTAL	N	N	N	sensor	N	N	horizontal	Y	No	0	0	0	25	0	0	20	0	0	Indeterminate	0	Negative	Negative	Negative	Negative
SITE_19	9	Surgical	Sluice room	7.5	Other	STAINLESS STEEL	N	N	Y	VERTICAL	N	Y	N	long_lever	N	Y	other	Y	Yes	0	0	0	25	0	0	20	0	0	6.2	0	Negative	Negative	Negative	Negative
SITE_15	1	Medical	Sluice room	7.5	Other	CERAMIC	N	N	N	HORIZONTAL	N	N	N	long_lever	N	N	Markwik 21+	Y	No	0	0	1	0	0	0	20	0	0	6.8	0	Negative	Negative	Negative	Negative
SITE_15	10	ICU	Patient bay	1.5	Contour 21	CERAMIC	Y	N	N	HORIZONTAL	N	N	N	long_lever	N	N	Markwik 21+	Y	No	0	0	1	0	0	0	50	0	1	6.2	0	Negative	Negative	Negative	Negative
SITE_15	2	Medical	Medicines/drug preparation room	7.5	Contour 21	CERAMIC	Y	N	N	HORIZONTAL	N	N	N	long_lever	N	N	Markwik 21+	Y	No	0	0	0	25	0	0	20	0	0	7.2	0	Positive	Negative	Negative	Negative
SITE_15	3	Medical	Patient bay	0.81	Other	CERAMIC	N	Y	N	HORIZONTAL	N	N	N	long_lever	N	N	Markwik 21+	Y	No	0	0	0	25	25	0	0	0	0	7.8	0	Negative	Negative	Negative	Negative
SITE_15	4	Surgical	Sluice room	7.5	Other	CERAMIC	N	N	N	HORIZONTAL	N	N	N	long_lever	N	N	gooseneck	Y	Yes	0	0	0	25	25	0	0	0	0	6.8	0	Negative	Negative	Negative	Negative
SITE_15	5	Surgical	Medicines/drug preparation room	7.5	Other	CERAMIC	N	N	N	HORIZONTAL	N	N	N	long_lever	N	N	gooseneck	Y	Yes	0	0	0	0	0	0	0	0	0	6.2	0	Negative	Negative	Negative	Negative
SITE_15	6	Surgical	Patient bay	1.25	Other	CERAMIC	N	N	N	HORIZONTAL	N	N	N	long_lever	N	N	gooseneck	Y	No	0	0	1	25	0	0	0	0	0	6.8	0	Negative	Negative	Negative	Negative
SITE_15	7	ICU	Sluice room	7.5	Other	CERAMIC	N	N	N	HORIZONTAL	N	N	N	long_lever	N	N	Markwik 21+	Y	No	0	0	0	25	0	0	20	0	0	7.2	0	Negative	Negative	Negative	Negative
SITE_15	8	ICU	Medicines/drug preparation room	7.5	Other	CERAMIC	N	N	N	HORIZONTAL	N	N	N	long_lever	N	N	Markwik 21+	Y	No	0	0	0	0	0	0	20	0	0	6.8	0	Negative	Negative	Negative	Negative
SITE_15	9	ICU	Patient bay	1.25	Other	CERAMIC	N	N	N	HORIZONTAL	N	N	N	long_lever	N	N	Markwik 21+	Y	No	0	0	0	25	0	0	20	0	0	7.2	0	Negative	Negative	Negative	Negative
SITE_1	1	Medical	Medicines/drug preparation room	7.5	Other	CERAMIC	N	N	N	VERTICAL	N	Y	Y	sensor	N	N	horizontal	Y	No	120	0	0	25	425	0	20	0	0	7.8	0	Positive	Negative	Negative	Negative
SITE_1	10	ICU	Patient side room	1.6	Contour 21	CERAMIC	N	N	N	HORIZONTAL	N	N	N	long_lever	N	N	Markwik 21+	Y	Yes	180	0	0	25	425	0	0	0	0	8.4	0	Negative	Negative	Negative	Negative
SITE_1	2	Medical	Sluice room	7.5	Other	STAINLESS STEEL	N	N	N	VERTICAL	Y	Y	N	long_lever	N	Y	other	Y	Yes	120	0	0	25	425	0	20	0	0	7.2	0.05	Negative	Negative	Negative	Negative
SITE_1	3	Medical	Patient bay	3.2	Contour 21	CERAMIC	N	N	N	HORIZONTAL	N	N	N	long_lever	N	N	Markwik 21+	Y	Yes	80	0	0	25	425	0	20	0	0	6.2	0.05	Negative	Negative	Negative	Negative
SITE_1	4	Surgical	Medicines/drug preparation room	7.5	Other	STAINLESS STEEL	N	Y	Y	VERTICAL	N	Y	N	other	N	Y	other	N	Yes	80	0	0	25	425	0	20	0	0	7.2	0.05	Positive	Negative	Negative	Negative
SITE_1	5	Surgical	Patient bay	4.8	Contour 21	CERAMIC	N	N	N	HORIZONTAL	N	N	N	long_lever	N	N	Markwik 21+	Y	Yes	80	0	0	25	425	0	20	0	0	7.2	0.05	Negative	Negative	Negative	Negative
SITE_1	6	Surgical	Sluice room	7.5	Other	STAINLESS STEEL	N	Y	N	VERTICAL	Y	Y	N	other	N	Y	other	N	Yes	40	0	0	25	425	0	20	0	0	7.2	0.05	Negative	Negative	Negative	Negative
SITE_1	7	ICU	Medicines/drug preparation room	7.5	Other	PLASTIC	N	Y	Y	VERTICAL	Y	Y	Y	long_lever	N	N	gooseneck	N	No	120	0	0	25	425	0	20	0	0	7.8	0	Positive	Negative	Negative	Negative
SITE_1	8	ICU	Patient bay	3.3	Other	CERAMIC	N	N	N	VERTICAL	N	Y	Y	sensor	N	N	horizontal	Y	No	120	0.5-1	0	25	0	0	0	0	0	7.8	0	Negative	Negative	Negative	Negative
SITE_1	9	ICU	Sluice room	7.5	Contour 21	CERAMIC	N	N	N	HORIZONTAL	N	N	N	long_lever	N	N	Markwik 21+	Y	Yes	120	0	0	25	425	0	0	0	0	7.2	0	Negative	Negative	Negative	Negative
SITE_5	1	ICU	Sluice room	7.5	Contour 21	CERAMIC	Y	N	N	HORIZONTAL	N	N	N	long_lever	N	N	Markwik 21+	Y	No	80	0	0	25	0	0	20	0	0	7.2	0	Negative	Negative	Negative	Negative
SITE_5	10	Surgical	Medicines/drug preparation room	7.5	Other	CERAMIC	N	N	N	VERTICAL	N	Y	Y	long_lever	N	N	gooseneck	Y	No	80	0	0	25	0	0	20	0	0	7.2	0	Positive	Positive	Positive	Positive
SITE_5	2	ICU	Patient bay	1.01	Contour 21	CERAMIC	Y	N	N	HORIZONTAL	N	N	N	long_lever	N	N	Markwik 21+	Y	No	80	0	0	25	0	0	50	0	0	7.2	0	Negative	Negative	Negative	Negative
SITE_5	3	ICU	Patient bay	1.52	Contour 21	CERAMIC	Y	N	N	HORIZONTAL	N	N	N	long_lever	N	N	Markwik 21+	Y	No	80	0	0	25	0	0	50	0	0	7.2	0	Positive	Negative	Negative	Negative
SITE_5	4	ICU	Patient bay	1.34	Contour 21	CERAMIC	Y	Y	N	HORIZONTAL	N	N	N	long_lever	N	N	Markwik 21+	Y	No	80	0	0	25	0	0	20	0	0	7.8	0	Negative	Negative	Negative	Negative
SITE_5	5	Medical	Sluice room	7.5	Contour 21	CERAMIC	N	N	N	HORIZONTAL	N	N	N	long_lever	N	N	other	Y	No	80	0	0	25	0	0	50	0	0	7.2	0	Negative	Negative	Negative	Negative
SITE_5	6	Medical	Patient bay	0.83	Contour 21	CERAMIC	N	N	N	HORIZONTAL	N	N	N	long_lever	N	N	other	Y	No	80	0	0	25	0	0	50	0	0	7.2	0	Negative	Negative	Negative	Negative
SITE_5	7	Medical	Medicines/drug preparation room	7.5	Contour 21	CERAMIC	N	N	N	HORIZONTAL	N	N	N	long_lever	N	N	other	Y	No	80	0	0	25	0	0	20	0	0	7.2	0	Negative	Negative	Negative	Negative
SITE_5	8	Surgical	Patient bay	1.01	Other	CERAMIC	N	N	N	VERTICAL	N	Y	Y	long_lever	N	N	other	Y	No	80	0	0	25	0	0	20	0	0	7.2	0	Negative	Negative	Negative	Negative
SITE_5	9	Surgical	Sluice room	7.5	Other	CERAMIC	N	N	N	VERTICAL	N	Y	Y	long_lever	N	N	gooseneck	Y	No	80	0	0	25	0	0	20	0	0	7.2	0	Positive	Negative	Negative	Negative
SITE_17	1	ICU	Patient bay	1.5	Other	CERAMIC	N	N	N	VERTICAL	N	Y	Y	short_lever	Y	N	other	N	Yes	Indeterminate	0	0	25	0	0	20	0	0	7.2	0	Negative	Negative	Negative	Negative
SITE_17	10	Surgical	Patient bay	0.4	Other	CERAMIC	N	N	N	VERTICAL	N	Y	N	short_lever	N	N	other	N	Yes	Indeterminate	0	0	25	0	0	20	0	0	7.2	0	Negative	Negative	Negative	Negative
SITE_17	2	ICU	Sluice room	7.5	Other	CERAMIC	N	N	N	VERTICAL	N	Y	Y	long_lever	Y	N	other	N	No	Indeterminate	0	0	25	0	0	20	0	0	7.2	0	Positive	Negative	Negative	Negative
SITE_17	3	ICU	Medicines/drug preparation room	7.5	Other	CERAMIC	N	Y	N	VERTICAL	N	Y	Y	other	Y	N	other	Y	Yes	Indeterminate	0	0	25	0	0	0	0	0	6.8	0	Positive	Negative	Negative	Negative
SITE_17	4	ICU	Patient bay	2	Other	CERAMIC	N	N	N	VERTICAL	N	Y	Y	long_lever	Y	N	Markwik 21+	N	No	Indeterminate	0	0	25	0	0	20	0	0	7.8	0	Positive	Negative	Negative	Negative
SITE_17	5	Medical	Medicines/drug preparation room	7.5	Contour 21	CERAMIC	N	Y	N	HORIZONTAL	N	N	N	long_lever	N	N	Markwik 21+	Y	No	Indeterminate	0	0	25	0	0	20	0	0	7.2	0	Positive	Positive	Negative	Negative
SITE_17	6	Medical	Sluice room	7.5	Contour 21	CERAMIC	N	N	N	HORIZONTAL	N	N	N	long_lever	N	N	Markwik 21+	Y	Yes	Indeterminate	0	0	25	0	0	20	0	0	7.2	0	Negative	Negative	Negative	Negative
SITE_17	7	Medical	Patient bay	0.4	Other	CERAMIC	N	N	N	VERTICAL	Y	Y	N	short_lever	Y	N	other	N	No	Indeterminate	0	0	25	0	0	20	0	0	7.8	0	Negative	Negative	Negative	Negative
SITE_17	8	Surgical	Medicines/drug preparation room	7.5	Contour 21	CERAMIC	N	N	N	HORIZONTAL	N	N	N	long_lever	N	N	Markwik 21+	Y	No	Indeterminate	0	0	25	0	0	20	0	0	7.8	0	Positive	Positive	Negative	Negative
SITE_17	9	Surgical	Sluice room	7.5	Other	STAINLESS STEEL	N	N	N	VERTICAL	Y	Y	N	long_lever	N	Y	other	Y	Yes	Indeterminate	0	0	25	0	0	20	0	0	7.8	0	Positive	Negative	Negative	Negative
SITE_11	1	ICU	Sluice room	7.5	Other	CERAMIC	N	N	N	VERTICAL	N	Y	N	long_lever	N	N	other	N	No	40	0	0	25	0	0	20	0	0	6.2	0.05	Negative	Negative	Negative	Negative
SITE_11	10	Surgical	Patient bay	1.5	Other	CERAMIC	N	N	N	HORIZONTAL	N	N	N	long_lever	N	N	gooseneck	Y	Yes	40	0	0	25	25	0	20	0	0	6.8	0	Negative	Negative	Negative	Negative
SITE_11	2	ICU	Patient bay	2.5	Contour 21	CERAMIC	N	N	N	HORIZONTAL	N	N	N	long_lever	N	N	Markwik 21+	Y	Yes	0	0	0	25	25	0	50	0	0	6.8	0	Negative	Negative	Negative	Negative
SITE_11	3	ICU	Patient side room	1.5	Contour 21	CERAMIC	N	N	N	HORIZONTAL	N	N	N	long_lever	N	N	Markwik 21+	Y	Yes	80	0	0	25	25	0	50	0	0	6.2	0	Negative	Negative	Negative	Negative
SITE_11	4	ICU	Medicines/drug preparation room	7.5	Contour 21	CERAMIC	N	N	N	HORIZONTAL	N	N	N	long_lever	N	N	Markwik 21+	Y	No	0	0	0	25	25	0	50	0	0	6.8	0	Negative	Negative	Negative	Negative
SITE_11	5	Medical	Sluice room	7.5	Other	CERAMIC	N	N	N	VERTICAL	N	Y	N	long_lever	N	N	other	N	No	80	0	0	25	0	0	20	0	0	7.2	0	Negative	Negative	Negative	Negative
SITE_11	6	Medical	Sluice room	7.5	Other	CERAMIC	N	N	N	VERTICAL	N	Y	Y	short_lever	N	N	other	N	No	80	0	0	25	25	0	50	0	0	7.2	0	Positive	Negative	Negative	Negative
SITE_11	7	Medical	Patient bay	1	Contour 21	CERAMIC	Y	N	N	HORIZONTAL	N	N	N	long_lever	N	N	Markwik 21+	Y	Yes	80	0	0	25	0	0	20	0	0	6.8	0	Negative	Negative	Negative	Negative
SITE_11	8	Surgical	Sluice room	7.5	Other	CERAMIC	N	Y	N	HORIZONTAL	N	N	N	long_lever	N	N	gooseneck	Y	No	80	0	0	25	0	0	20	0	0	7.2	0	Negative	Negative	Negative	Negative
SITE_11	9	Surgical	Medicines/drug preparation room	7.5	Other	CERAMIC	N	N	N	HORIZONTAL	N	N	N	long_lever	N	N	gooseneck	Y	No	40	0	0	25	25	0	20	0	0	7.2	0	Positive	Negative	Negative	Negative
SITE_29	1	ICU	Patient bay	1.37	Contour 21	CERAMIC	Y	N	N	HORIZONTAL	N	N	N	long_lever	Y	N	Markwik 21+	Y	No	80	0	1	25	50	0	50	0	0	6.8	0	Negative	Negative	Negative	Negative
SITE_29	2	ICU	Patient bay	1.38	Other	CERAMIC	N	N	N	HORIZONTAL	N	N	N	long_lever	Y	N	Markwik 21+	Y	No	120	0	1	25	50	0	20	0	0	7.2	0	Positive	Negative	Negative	Negative
SITE_29	3	ICU	Sluice room	7.5	Contour 21	CERAMIC	Y	N	N	HORIZONTAL	N	N	N	long_lever	Y	N	Markwik 21+	Y	No	120	0	1	25	125	0	20	0	0	7.2	0	Negative	Negative	Negative	Negative
SITE_29	4	ICU	Medicines/drug preparation room	7.5	Other	CERAMIC	N	N	N	HORIZONTAL	N	N	N	long_lever	Y	N	Markwik 21+	Y	No	120	0	1	0	125	0	20	0	0	7.2	0	Negative	Negative	Negative	Negative
SITE_29	5	Medical	Patient bay	0.8	Other	CERAMIC	N	N	N	VERTICAL	N	N	Y	long_lever	N	N	gooseneck	Y	Yes	120	0	0	0	125	0	20	0	0	7.2	0	Positive	Negative	Negative	Negative
SITE_29	6	Medical	Medicines/drug preparation room	7.5	Contour 21	CERAMIC	Y	N	N	HORIZONTAL	N	N	N	long_lever	N	N	Markwik 21+	Y	No	120	0	1	25	250	0	20	0	0	7.2	0	Negative	Negative	Negative	Negative
SITE_29	7	Medical	Sluice room	7.5	Contour 21	CERAMIC	Y	N	N	HORIZONTAL	N	N	N	long_lever	N	N	Markwik 21+	Y	No	120	0	1	25	250	0	20	0	0	7.2	0	Negative	Negative	Negative	Negative
SITE_29	8	Surgical	Patient bay	0.4	Contour 21	CERAMIC	Y	N	N	HORIZONTAL	N	N	N	long_lever	N	N	Markwik 21+	Y	No	120	0	0	25	125	0	20	0	0	7.2	0	Positive	Negative	Negative	Negative
SITE_29	9	Surgical	Medicines/drug preparation room	7.5	Contour 21	CERAMIC	Y	N	N	HORIZONTAL	N	N	N	long_lever	N	N	Markwik 21+	Y	No	80	0	1	25	125	5	20	0	0	7.2	0	Positive	Negative	Negative	Negative
SITE_4	1	Medical	Patient bay	0.59	Other	CERAMIC	N	N	N	VERTICAL	N	Y	Y	long_lever	N	N	gooseneck	Y	No	0	0	0	25	0	0	20	0	0	6.2	0	Negative	Negative	Negative	Negative
SITE_4	10	ICU	Sluice room	7.5	Other	STAINLESS STEEL	N	Y	N	VERTICAL	N	Y	N	long_lever	N	Y	other	Y	Yes	0	0	0	0	0	0	50	0	0	Indeterminate	0	Positive	Negative	Negative	Negative
SITE_4	2	Medical	Medicines/drug preparation room	7.5	Other	STAINLESS STEEL	N	N	Y	VERTICAL	N	Y	Y	long_lever	N	N	gooseneck	N	No	0	0	0	0	0	0	20	0	0	6.2	0	Positive	Negative	Negative	Negative
SITE_4	3	Medical	Sluice room	7.5	Other	STAINLESS STEEL	N	Y	Y	VERTICAL	N	Y	Y	long_lever	N	N	gooseneck	Y	Yes	0	0	0	0	0	0	20	0	0	6.2	0	Positive	Negative	Negative	Negative
SITE_4	4	Surgical	Medicines/drug preparation room	7.5	Contour 21	CERAMIC	N	N	N	HORIZONTAL	N	N	N	long_lever	N	N	Markwik 21+	Y	Yes	0	0	1	25	0	5	20	Oct-25	05-Oct	6.2	0	Negative	Negative	Negative	Negative
SITE_4	5	Surgical	Sluice room	7.5	Contour 21	CERAMIC	N	Y	N	HORIZONTAL	N	N	N	long_lever	N	N	Markwik 21+	Y	Yes	40	0	1	Indeterminate	50	5	20	Oct-25	1	6.2	0	Negative	Negative	Negative	Negative
SITE_4	6	Surgical	Patient bay	0.62	Contour 21	CERAMIC	N	N	N	HORIZONTAL	N	N	N	long_lever	N	N	Markwik 21+	Y	Yes	0	0	1	25	0	0	20	Oct-25	1	6.8	0	Negative	Negative	Negative	Negative
SITE_4	7	ICU	Patient bay	2.25	Other	STAINLESS STEEL	N	N	N	VERTICAL	N	Y	N	long_lever	N	N	Markwik 21+	Y	Yes	40	0	0	0	0	0	20	0	0	7.2	0	Negative	Negative	Negative	Negative
SITE_4	8	ICU	Patient bay	2.25	Other	STAINLESS STEEL	N	N	N	VERTICAL	N	Y	N	long_lever	N	N	Markwik 21+	Y	Yes	0	0	0	25	0	0	50	0	0	6.2	0	Negative	Negative	Negative	Negative
SITE_4	9	ICU	Sluice room	7.5	Other	CERAMIC	N	N	N	HORIZONTAL	N	N	N	long_lever	N	N	Markwik 21+	Y	Yes	0	0	1	25	0	0	50	0	0	6.2	0	Negative	Negative	Negative	Negative
SITE_21	1	Surgical	Patient side room	0.9	Other	CERAMIC	N	Y	N	VERTICAL	N	Y	Y	long_lever	N	N	gooseneck	Y	Yes	0	0	0	25	25	5	20	0	0	6.2	0	Positive	Negative	Negative	Negative
SITE_21	10	ICU	Patient bay	3	Contour 21	CERAMIC	N	Y	N	HORIZONTAL	N	N	N	long_lever	N	N	Markwik 21+	Y	Yes	0	0	0	25	0	0	20	0	0	6.2	0	Negative	Negative	Negative	Negative
SITE_21	2	Surgical	Medicines/drug preparation room	7.5	Other	STAINLESS STEEL	N	Y	N	VERTICAL	N	Y	N	short_lever	N	N	other	N	No	0	0	0	25	25	0	20	0	0	6.2	0	Negative	Positive	Negative	Negative
SITE_21	3	Surgical	Sluice room	7.5	Other	CERAMIC	N	N	N	VERTICAL	N	Y	Y	long_lever	N	N	gooseneck	Y	Yes	0	0	0	0	0	0	20	0	0	6.2	0	Negative	Negative	Negative	Negative
SITE_21	4	Medical	Patient side room	1	Other	CERAMIC	N	N	N	HORIZONTAL	N	N	N	long_lever	N	N	gooseneck	Y	No	120	0	0	0	25	0	20	0	0	7.2	0	Negative	Negative	Negative	Negative
SITE_21	5	Medical	Sluice room	7.5	Other	CERAMIC	N	N	N	HORIZONTAL	N	N	N	long_lever	N	N	gooseneck	Y	No	40	0	0	25	25	0	20	0	0	6.2	0	Negative	Negative	Negative	Negative
SITE_21	6	Medical	Medicines/drug preparation room	7.5	Other	STAINLESS STEEL	N	Y	N	VERTICAL	N	Y	Y	long_lever	N	N	gooseneck	N	No	0	0	0	25	0	0	20	0	0	6.2	0	Positive	Positive	Negative	Negative
SITE_21	7	ICU	Patient bay	0.92	Contour 21	CERAMIC	N	Y	N	HORIZONTAL	N	N	N	long_lever	N	N	Markwik 21+	Y	Yes	0	0	0	0	0	0	20	0	0	7.8	0	Negative	Negative	Negative	Negative
SITE_21	8	ICU	Sluice room	7.5	Contour 21	CERAMIC	N	N	N	HORIZONTAL	N	N	N	long_lever	N	N	Markwik 21+	Y	Yes	0	0	0	0	25	5	20	0	0	6.8	0	Positive	Negative	Negative	Negative
SITE_21	9	ICU	Medicines/drug preparation room	7.5	Other	STAINLESS STEEL	N	Y	N	VERTICAL	N	Y	N	long_lever	N	Y	other	N	Yes	0	0	0	0	25	0	20	0	0	6.2	0	Negative	Negative	Negative	Negative
SITE_10	1	ICU	Patient bay	1.3	Other	STAINLESS STEEL	N	N	N	VERTICAL	N	Y	N	long_lever	N	N	other	Y	No	40	0	0	25	25	5	20	0	0	6.8	0	Negative	Negative	Negative	Negative
SITE_10	10	Surgical	Medicines/drug preparation room	7.5	Other	CERAMIC	N	Y	N	VERTICAL	N	Y	N	long_lever	N	Y	other	N	No	0	0	0	25	25	0	20	0	0	6.2	0	Positive	Negative	Negative	Negative
SITE_10	2	ICU	Sluice room	7.5	Other	CERAMIC	N	N	N	VERTICAL	N	N	Y	long_lever	N	N	Markwik 21+	Y	No	0	0	0	25	25	0	20	0	0	6.2	0.05	Negative	Negative	Negative	Negative
SITE_10	3	ICU	Medicines/drug preparation room	7.5	Other	CERAMIC	N	N	N	VERTICAL	N	N	Y	long_lever	N	N	Markwik 21+	Y	No	0	0	1	25	25	0	20	0	0	6.2	0	Negative	Negative	Negative	Negative
SITE_10	4	ICU	Patient bay	1.19	trough	STAINLESS STEEL	N	N	N	VERTICAL	N	Y	N	long_lever	N	N	Markwik 21+	Y	No	40	0	0	25	0	0	20	0	0	6.2	0	Positive	Negative	Negative	Negative
SITE_10	5	Medical	Sluice room	7.5	Other	CERAMIC	N	N	N	VERTICAL	N	Y	N	long_lever	N	Y	other	N	No	0	0	0	25	0	0	20	0	0	6.2	0	Negative	Negative	Negative	Negative
SITE_10	6	Medical	Medicines/drug preparation room	7.5	Other	CERAMIC	N	N	N	VERTICAL	N	Y	N	long_lever	N	Y	other	N	No	0	0	0	25	25	0	20	0	0	6.2	0	Positive	Negative	Negative	Negative
SITE_10	7	Medical	Patient bay	1.04	Other	CERAMIC	N	Y	N	VERTICAL	N	Y	N	long_lever	N	Y	other	N	No	0	0	0	25	25	0	20	0	0	6.2	0	Negative	Negative	Negative	Negative
SITE_10	8	Surgical	Patient bay	2.79	Other	CERAMIC	N	Y	N	VERTICAL	N	Y	N	long_lever	N	Y	other	N	No	0	0	0	25	25	0	20	0	0	6.2	0	Negative	Negative	Negative	Negative
SITE_10	9	Medical	Sluice room	7.5	Other	STAINLESS STEEL	N	N	N	VERTICAL	N	Y	N	long_lever	N	Y	other	Y	Yes	0	0.5-1	0	25	25	0	20	0	0	6.2	0	Positive	Negative	Negative	Negative
SITE_2	1	Surgical	Sluice room	7.5	Contour 21	CERAMIC	N	Y	N	HORIZONTAL	N	N	N	sensor	N	N	Markwik 21+	Y	Yes	0	0	0	25	0	0	0	0	0	6.2	0	Negative	Negative	Negative	Negative
SITE_2	10	Medical	Patient bay	1	Other	CERAMIC	N	Y	N	VERTICAL	N	Y	Y	long_lever	N	N	gooseneck	N	Yes	0	0	0	25	0	0	0	0	0	6.2	0	Negative	Negative	Negative	Negative
SITE_2	2	Surgical	Medicines/drug preparation room	7.5	Other	CERAMIC	N	N	N	VERTICAL	N	Y	Y	short_lever	N	N	other	N	No	0	0	0	25	0	0	0	0	0	6.2	0	Positive	Positive	Negative	Positive
SITE_2	3	Surgical	Patient bay	1	Contour 21	CERAMIC	N	N	N	HORIZONTAL	N	N	N	sensor	N	N	Markwik 21+	Y	Yes	0	0	0	25	0	0	0	0	0	6.2	0	Negative	Negative	Negative	Negative
SITE_2	4	ICU	Sluice room	7.5	Other	STAINLESS STEEL	N	N	N	VERTICAL	N	Y	Y	other	N	N	gooseneck	N	No	0	0	0	25	0	0	0	0	0	6.2	0	Negative	Negative	Negative	Negative
SITE_2	5	ICU	Medicines/drug preparation room	7.5	Other	PLASTIC	N	Y	N	VERTICAL	N	Y	N	other	N	N	gooseneck	N	No	0	0	0	25	0	0	0	0	0	6.2	0	Negative	Negative	Negative	Negative
SITE_2	6	ICU	Patient bay	1	Contour 21	CERAMIC	N	Y	N	HORIZONTAL	N	N	N	long_lever	N	N	Markwik 21+	Y	Yes	0	0	0	25	0	0	0	0	0	6.2	0	Negative	Negative	Negative	Negative
SITE_2	7	ICU	Patient bay	1	Contour 21	CERAMIC	N	Y	N	HORIZONTAL	N	N	N	long_lever	N	N	Markwik 21+	Y	No	0	0	0	25	0	0	0	0	0	7.8	0	Negative	Negative	Negative	Negative
SITE_2	8	Medical	Sluice room	7.5	Other	PLASTIC	N	Y	N	VERTICAL	N	Y	N	long_lever	N	N	gooseneck	N	No	0	0.5-1	0	25	0	0	0	0	0	7.8	0	Negative	Negative	Negative	Negative
SITE_2	9	Medical	Medicines/drug preparation room	7.5	Contour 21	CERAMIC	N	Y	N	HORIZONTAL	N	N	N	sensor	N	N	Markwik 21+	Y	No	0	0	0	25	0	0	0	0	0	6.2	0	Negative	Negative	Negative	Negative
SITE_24	1	ICU	Medicines/drug preparation room	7.5	Other	PLASTIC	N	Y	N	VERTICAL	N	Y	Y	long_lever	N	N	gooseneck	N	No	0	0	0	25	0	0	20	0	0	6.2	0	Negative	Negative	Negative	Negative
SITE_24	10	Medical	Patient side room	1.8	Contour 21	CERAMIC	N	N	N	HORIZONTAL	N	N	N	long_lever	N	N	Horne Optitherm	Y	No	0	0	0	25	0	0	20	0	0	6.2	0	Negative	Negative	Negative	Negative
SITE_24	2	ICU	Sluice room	7.5	Other	STAINLESS STEEL	N	Y	N	VERTICAL	N	Y	Y	long_lever	N	N	Horne Optitherm	Y	No	0	0.5-1	0	25	Indeterminate	0	20	0	0	Indeterminate	0	Negative	Negative	Negative	Negative
SITE_24	3	ICU	Patient bay	2.1	trough	STAINLESS STEEL	N	N	N	VERTICAL	N	Y	N	long_lever	N	N	Horne Optitherm	Y	No	0	0	0	25	0	0	20	0	0	6.2	0	Negative	Negative	Negative	Negative
SITE_24	4	ICU	Patient side room	2.1	trough	STAINLESS STEEL	N	N	N	VERTICAL	N	Y	N	long_lever	N	N	Horne Optitherm	Y	No	0	0	0	25	0	0	20	0	0	Indeterminate	0	Negative	Negative	Negative	Negative
SITE_24	5	Surgical	Patient side room	0.95	Contour 21	CERAMIC	N	N	N	HORIZONTAL	N	N	N	long_lever	Y	N	Horne Optitherm	Y	No	0	0	0	25	0	0	20	0	0	6.2	0	Negative	Negative	Negative	Negative
SITE_24	6	Surgical	Medicines/drug preparation room	7.5	Contour 21	CERAMIC	N	N	N	HORIZONTAL	N	N	N	long_lever	Y	N	Horne Optitherm	Y	Yes	0	0	0	25	0	0	20	0	0	Indeterminate	0	Negative	Positive	Negative	Negative
SITE_24	7	Surgical	Sluice room	7.5	Other	STAINLESS STEEL	N	N	N	VERTICAL	N	Y	Y	long_lever	Y	N	Horne Optitherm	Y	Yes	0	0	0	25	0	0	20	0	0	6.2	0	Positive	Negative	Negative	Negative
SITE_24	8	Medical	Medicines/drug preparation room	7.5	Other	PLASTIC	N	Y	N	VERTICAL	N	Y	N	long_lever	N	Y	other	N	Yes	Indeterminate	0	0	25	0	0	20	0	0	Indeterminate	0	Negative	Negative	Negative	Positive
SITE_24	9	Medical	Sluice room	7.5	Other	STAINLESS STEEL	N	Y	N	VERTICAL	N	Y	Y	long_lever	N	N	Horne Optitherm	Y	No	Indeterminate	0.5-1	0	25	0	0	20	0	0	Indeterminate	Indeterminate	Negative	Negative	Negative	Negative
SITE_18	1	Medical	Patient bay	0.93	Other	CERAMIC	N	N	N	VERTICAL	N	Y	Y	long_lever	N	N	gooseneck	N	Yes	240	0	0	25	0	0	50	0	0	8.4	0	Negative	Negative	Negative	Negative
SITE_18	10	ICU	Sluice room	7.5	Other	STAINLESS STEEL	N	Y	N	VERTICAL	N	Y	N	long_lever	N	Y	other	Y	Yes	Indeterminate	Indeterminate	0	Indeterminate	Indeterminate	0	20	0	0	Indeterminate	Indeterminate	Positive	Positive	Positive	Positive
SITE_18	2	Medical	Medicines/drug preparation room	7.5	Other	STAINLESS STEEL	N	Y	Y	VERTICAL	N	Y	Y	long_lever	N	N	gooseneck	N	Yes	240	0	0	25	0	0	20	0	0	8.4	0	Positive	Negative	Negative	Negative
SITE_18	3	Medical	Sluice room	7.5	Other	CERAMIC	N	N	N	VERTICAL	N	Y	Y	long_lever	N	N	gooseneck	N	Yes	240	0	0	25	0	0	20	0	0	8.4	0	Negative	Negative	Negative	Negative
SITE_18	4	Surgical	Patient bay	1.4	Contour 21	CERAMIC	N	N	N	HORIZONTAL	N	N	N	long_lever	N	N	Markwik 21+	Y	Yes	240	0	0	25	0	0	20	0	0	8.4	0	Negative	Negative	Negative	Negative
SITE_18	5	Surgical	Medicines/drug preparation room	7.5	Contour 21	CERAMIC	N	N	N	HORIZONTAL	N	N	N	long_lever	N	N	Markwik 21+	Y	No	240	0	0	25	0	0	20	0	0	8.4	0	Negative	Negative	Negative	Negative
SITE_18	6	Surgical	Sluice room	7.5	Other	STAINLESS STEEL	N	N	N	VERTICAL	N	Y	N	long_lever	Y	Y	other	Y	No	240	0	0	25	0	0	20	0	0	8.4	0	Negative	Negative	Negative	Negative
SITE_18	7	ICU	Patient bay	1.9	Other	CERAMIC	N	N	N	VERTICAL	N	Y	Y	long_lever	N	N	gooseneck	N	Yes	240	0	0	25	0	0	20	0	0	8.4	0	Negative	Negative	Negative	Negative
SITE_18	8	ICU	Patient bay	1.07	Contour 21	CERAMIC	Y	N	N	HORIZONTAL	N	N	N	long_lever	Y	N	Markwik 21+	Y	No	240	0	0	25	0	0	20	0	0	8.4	0	Negative	Negative	Negative	Negative
SITE_18	9	ICU	Medicines/drug preparation room	7.5	Other	CERAMIC	N	N	N	HORIZONTAL	N	N	N	long_lever	N	N	gooseneck	Y	No	240	0	0	25	0	0	20	0	0	8.4	0	Negative	Negative	Negative	Negative
SITE_20	1	ICU	Patient bay	1.46	Contour 21	CERAMIC	Y	N	N	HORIZONTAL	N	N	N	long_lever	N	N	Markwik 21+	Y	No	0	0	0	25	0	0	20	0	0	6.2	0	Negative	Negative	Negative	Negative
SITE_20	10	Medical	Patient bay	1.3	Other	CERAMIC	N	N	N	VERTICAL	N	Y	Y	long_lever	N	N	gooseneck	Y	No	40	0	0	25	0	0	20	0	0	Indeterminate	0	Negative	Negative	Negative	Negative
SITE_20	2	ICU	Sluice room	7.5	Other	STAINLESS STEEL	N	Y	N	VERTICAL	N	Y	Y	long_lever	N	N	Markwik 21+	N	No	0	0	0	25	0	0	20	0	0	6.2	0	Negative	Negative	Negative	Negative
SITE_20	3	ICU	Medicines/drug preparation room	7.5	Contour 21	CERAMIC	Y	N	N	HORIZONTAL	N	N	N	long_lever	N	N	Markwik 21+	Y	No	0	0	0	25	0	0	20	0	0	Indeterminate	0	Negative	Negative	Negative	Negative
SITE_20	4	ICU	Patient side room	1.9	Contour 21	CERAMIC	Y	N	N	HORIZONTAL	N	N	N	long_lever	N	N	Markwik 21+	Y	No	0	0	0	25	0	0	20	0	0	6.2	0	Positive	Negative	Negative	Negative
SITE_20	5	Surgical	Medicines/drug preparation room	7.5	Contour 21	CERAMIC	Y	N	N	HORIZONTAL	N	N	N	long_lever	N	N	Markwik 21+	Y	No	0	0	0	25	0	0	20	0	0	6.2	0	Positive	Negative	Negative	Negative
SITE_20	6	Surgical	Sluice room	7.5	Other	STAINLESS STEEL	N	N	N	VERTICAL	N	Y	N	long_lever	N	Y	other	Y	Yes	40	May-20	0	25	0	0	20	0	0	Indeterminate	Indeterminate	Negative	Negative	Negative	Negative
SITE_20	7	Surgical	Patient bay	1.28	Other	CERAMIC	N	N	N	VERTICAL	N	Y	Y	long_lever	N	N	Markwik 21+	Y	No	0	0	0	25	0	0	20	0	0	6.2	0	Positive	Negative	Negative	Negative
SITE_20	8	Medical	Medicines/drug preparation room	7.5	Other	CERAMIC	N	N	N	VERTICAL	N	Y	Y	long_lever	N	N	Markwik 21+	N	No	40	0	0	25	0	0	20	0	0	6.2	0	Positive	Negative	Negative	Negative
SITE_20	9	Medical	Sluice room	7.5	Other	STAINLESS STEEL	N	Y	Y	VERTICAL	N	Y	N	short_lever	N	Y	other	N	No	Indeterminate	Indeterminate	0	Indeterminate	Indeterminate	0	20	0	0	Indeterminate	Indeterminate	Positive	Positive	Positive	Positive
SITE_27	1	Medical	Patient side room	0.4	Contour 21	CERAMIC	N	N	N	HORIZONTAL	N	N	N	long_lever	N	N	Markwik 21+	Y	Yes	80	0	0	0	0	5	50	0	0	7.2	0	Negative	Negative	Negative	Negative
SITE_27	10	ICU	Sluice room	7.5	Contour 21	CERAMIC	N	N	N	HORIZONTAL	N	N	N	long_lever	N	N	Markwik 21+	Y	Yes	120	0	0	0	25	0	50	0	0	6.8	0	Positive	Negative	Negative	Negative
SITE_27	2	Medical	Medicines/drug preparation room	7.5	Contour 21	CERAMIC	N	N	N	HORIZONTAL	N	N	N	long_lever	N	N	Markwik 21+	Y	Yes	80	0	0	0	0	5	50	0	0	6.2	0	Positive	Negative	Negative	Negative
SITE_27	3	Medical	Sluice room	7.5	Contour 21	CERAMIC	N	N	N	HORIZONTAL	N	N	N	long_lever	N	N	Markwik 21+	Y	Yes	120	0	0	0	0	5	20	0	0	7.2	0	Positive	Positive	Negative	Negative
SITE_27	4	Surgical	Patient side room	0.5	Contour 21	CERAMIC	N	N	N	HORIZONTAL	N	N	N	long_lever	N	N	Markwik 21+	Y	Yes	40	0	0	0	0	5	20	0	0	7.8	0	Negative	Positive	Negative	Negative
SITE_27	5	Surgical	Medicines/drug preparation room	7.5	Contour 21	CERAMIC	N	N	N	HORIZONTAL	N	N	N	long_lever	N	N	Markwik 21+	Y	Yes	80	0	0	0	25	5	50	0	0	7.2	0	Negative	Positive	Negative	Negative
SITE_27	6	Surgical	Sluice room	7.5	Contour 21	CERAMIC	N	N	N	HORIZONTAL	N	N	N	long_lever	N	N	Markwik 21+	Y	Yes	80	0	0	0	0	5	50	0	0	7.2	0	Negative	Negative	Negative	Negative
SITE_27	7	ICU	Patient side room	1.5	Contour 21	CERAMIC	N	Y	N	HORIZONTAL	N	N	N	long_lever	N	N	Markwik 21+	Y	Yes	120	0	0	0	25	5	50	0	0	7.2	0	Negative	Negative	Negative	Negative
SITE_27	8	ICU	Patient side room	1.4	Contour 21	CERAMIC	N	N	N	HORIZONTAL	N	N	N	long_lever	N	N	Markwik 21+	Y	Yes	80	0	0	0	25	5	50	0	0	7.8	0	Negative	Negative	Negative	Negative
SITE_27	9	ICU	Medicines/drug preparation room	7.5	Contour 21	CERAMIC	N	N	N	HORIZONTAL	N	N	N	long_lever	N	N	Markwik 21+	Y	Yes	120	0	0	25	25	5	20	0	0	7.2	0	Negative	Negative	Negative	Negative
SITE_6	1	Surgical	Patient bay	1.35	Contour 21	CERAMIC	N	N	N	HORIZONTAL	N	N	N	long_lever	N	N	Markwik 21+	Y	Yes	80	0	0	25	25	5	50	0	0	7.2	0	Negative	Negative	Negative	Negative
SITE_6	10	ICU	Sluice room	7.5	Contour 21	CERAMIC	Y	N	N	HORIZONTAL	N	N	N	long_lever	N	N	gooseneck	Y	No	80	0	0	25	25	0	20	0	0	7.8	0	Negative	Negative	Negative	Negative
SITE_6	2	Surgical	Medicines/drug preparation room	7.5	Contour 21	CERAMIC	N	N	N	HORIZONTAL	N	N	N	long_lever	N	N	Markwik 21+	Y	Yes	80	0	0	25	25	0	20	0	0	7.2	0	Positive	Negative	Negative	Negative
SITE_6	3	Surgical	Sluice room	7.5	Contour 21	CERAMIC	N	N	N	HORIZONTAL	N	N	N	long_lever	N	N	Markwik 21+	Y	No	80	0	0	25	25	0	20	0	0	7.2	0	Negative	Negative	Negative	Negative
SITE_6	4	Medical	Patient bay	1.06	Other	CERAMIC	N	N	N	VERTICAL	N	Y	Y	long_lever	N	N	gooseneck	Y	Yes	80	0	0	25	25	0	20	0	0	7.2	0	Negative	Negative	Negative	Negative
SITE_6	5	Medical	Medicines/drug preparation room	7.5	Contour 21	CERAMIC	N	N	N	HORIZONTAL	N	N	N	long_lever	N	N	Markwik 21+	Y	Yes	80	0	0	25	25	0	20	0	0	7.2	0	Negative	Negative	Negative	Positive
SITE_6	6	Medical	Sluice room	7.5	Other	CERAMIC	N	N	N	VERTICAL	N	N	Y	long_lever	N	N	gooseneck	Y	Yes	80	0	0	25	25	0	20	0	0	7.2	0	Negative	Negative	Negative	Negative
SITE_6	7	ICU	Patient bay	2.25	Contour 21	CERAMIC	Y	N	N	HORIZONTAL	N	N	N	long_lever	N	N	gooseneck	Y	No	80	0	0	25	25	0	20	0	0	7.2	0	Negative	Negative	Negative	Negative
SITE_6	8	ICU	Patient bay	1.9	Contour 21	CERAMIC	Y	N	N	HORIZONTAL	N	N	N	long_lever	N	N	gooseneck	Y	No	80	0	0	25	25	0	20	0	0	7.2	0	Negative	Negative	Negative	Negative
SITE_6	9	ICU	Medicines/drug preparation room	7.5	Contour 21	CERAMIC	Y	N	N	HORIZONTAL	N	N	N	long_lever	N	N	gooseneck	Y	No	80	0	0	25	25	0	20	0	0	7.2	0	Negative	Negative	Negative	Negative
SITE_8	1	Medical	Patient bay	1.12	Other	CERAMIC	N	N	N	HORIZONTAL	N	N	N	long_lever	N	N	gooseneck	Y	Yes	120	0	0	25	0	0	50	0	0	7.2	0	Negative	Negative	Negative	Negative
SITE_8	10	ICU	Sluice room	7.5	Other	STAINLESS STEEL	N	N	N	VERTICAL	N	N	N	long_lever	N	Y	other	Y	Yes	180	0	0	50-100	0	0	0	0	0	7.2	0	Positive	Negative	Negative	Negative
SITE_8	2	Medical	Medicines/drug preparation room	7.5	Other	CERAMIC	N	N	N	HORIZONTAL	N	N	N	long_lever	N	N	gooseneck	Y	Yes	120	0	0	0	0	0	20	0	0	7.2	0	Negative	Positive	Negative	Negative
SITE_8	3	Medical	Sluice room	7.5	Other	STAINLESS STEEL	N	Y	N	VERTICAL	N	N	N	long_lever	N	Y	other	Y	Yes	120	0	0	0	25	0	20	0	0	7.8	0	Positive	Negative	Negative	Negative
SITE_8	4	Surgical	Patient bay	2.4	Other	CERAMIC	N	N	N	HORIZONTAL	N	N	N	long_lever	N	N	gooseneck	Y	Yes	40	0	0	25	0	0	0	0	0	6.2	0	Negative	Negative	Negative	Negative
SITE_8	5	Surgical	Sluice room	7.5	Other	STAINLESS STEEL	N	Y	N	VERTICAL	N	Y	N	long_lever	N	Y	other	Y	Yes	120	0	0	25	0	0	20	0	0	7.8	0	Positive	Negative	Negative	Negative
SITE_8	6	Surgical	Medicines/drug preparation room	7.5	Contour 21	CERAMIC	N	N	N	HORIZONTAL	N	N	N	long_lever	N	N	gooseneck	Y	Yes	120	0	0	25	0	0	50	0	0	7.8	0	Positive	Negative	Negative	Negative
SITE_8	7	ICU	Patient side room	2.2	Contour 21	CERAMIC	N	N	N	HORIZONTAL	N	N	N	sensor	N	N	other	Y	Yes	180	0	0	25	25	0	50	0	0	7.2	0	Negative	Negative	Negative	Negative
SITE_8	8	ICU	Patient side room	2.4	Contour 21	CERAMIC	N	N	N	HORIZONTAL	N	N	N	sensor	N	N	other	Y	Yes	120	0	0	25	0	0	50	0	0	7.2	0	Positive	Negative	Negative	Negative
SITE_8	9	ICU	Medicines/drug preparation room	7.5	Contour 21	CERAMIC	N	N	N	HORIZONTAL	N	N	N	sensor	N	N	other	Y	Yes	120	0	0	0	0	0	0	0	0	7.2	0	Negative	Negative	Negative	Negative
SITE_25	1	Medical	Patient bay	1	Other	CERAMIC	N	N	N	VERTICAL	N	Y	N	short_lever	N	Y	other	N	No	120	0	0	0	0	0	20	0	0	7.8	0.05	Positive	Negative	Negative	Negative
SITE_25	10	Surgical	Patient bay	2.28	Contour 21	CERAMIC	N	N	N	HORIZONTAL	N	N	N	long_lever	N	N	Markwik 21+	Y	No	80	0	0	25	0	0	20	0	0	7.2	0	Negative	Negative	Negative	Negative
SITE_25	2	Medical	Sluice room	7.5	Other	STAINLESS STEEL	N	Y	N	VERTICAL	N	Y	N	long_lever	N	Y	other	Y	No	80	0	0	25	0	0	20	0	0	7.8	0	Negative	Negative	Negative	Negative
SITE_25	3	Medical	Medicines/drug preparation room	7.5	Other	CERAMIC	N	N	N	HORIZONTAL	N	N	N	long_lever	N	N	other	Y	No	80	0	0	25	0	0	20	0	0	7.2	0	Negative	Negative	Negative	Negative
SITE_25	4	ICU	Medicines/drug preparation room	7.5	Other	CERAMIC	N	Y	N	HORIZONTAL	N	N	N	long_lever	N	N	other	Y	No	80	0	0	25	0	0	20	0	0	7.8	0	Positive	Negative	Negative	Negative
SITE_25	5	ICU	Patient bay	1.35	trough	STAINLESS STEEL	N	N	N	VERTICAL	N	Y	N	long_lever	N	N	other	N	No	40	0	1	25	0	5	50	0	0	6.2	0	Negative	Negative	Negative	Negative
SITE_25	6	ICU	Patient bay	1.35	Other	CERAMIC	N	N	N	HORIZONTAL	N	N	N	long_lever	N	N	other	Y	No	80	0	0	25	0	0	50	0	0	7.2	0	Positive	Negative	Negative	Negative
SITE_25	7	ICU	Sluice room	7.5	Other	STAINLESS STEEL	N	Y	Y	VERTICAL	N	Y	Y	short_lever	N	N	other	N	No	80	0.5-1	0	25	0	0	20	0	0	6.2	0	Positive	Positive	Negative	Negative
SITE_25	8	Surgical	Medicines/drug preparation room	7.5	Contour 21	CERAMIC	N	N	N	HORIZONTAL	N	N	N	long_lever	N	N	Markwik 21+	Y	No	80	0	0	25	0	0	20	0	0	7.2	0	Negative	Negative	Negative	Negative
SITE_25	9	Surgical	Sluice room	7.5	Other	STAINLESS STEEL	N	N	N	VERTICAL	N	Y	Y	long_lever	N	N	other	N	No	80	0	0	0	0	0	20	0	0	7.2	0	Negative	Negative	Negative	Negative
SITE_30	1	Medical	Patient bay	0.82	Other	CERAMIC	N	N	N	HORIZONTAL	N	N	N	long_lever	N	N	other	Y	No	240	0	0	25	Indeterminate	0	0	0	0	7.8	0	Negative	Negative	Negative	Negative
SITE_30	10	Surgical	Medicines/drug preparation room	7.5	Other	CERAMIC	N	N	N	HORIZONTAL	N	N	N	long_lever	N	N	other	Y	No	240	0	0	25	Indeterminate	0	0	0	0	7.8	0	Negative	Negative	Negative	Negative
SITE_30	2	Medical	Medicines/drug preparation room	7.5	Other	CERAMIC	N	N	N	HORIZONTAL	N	N	N	long_lever	N	N	other	Y	No	240	0	0	25	0	0	0	0	0	8.4	0	Negative	Negative	Negative	Negative
SITE_30	3	Medical	Sluice room	7.5	Other	CERAMIC	N	N	N	HORIZONTAL	N	N	N	long_lever	N	N	other	Y	No	240	0	0	25	0	0	0	0	0	8.4	0	Negative	Negative	Negative	Negative
SITE_30	4	ICU	Patient side room	1.14	Other	CERAMIC	N	N	N	HORIZONTAL	N	N	N	long_lever	N	N	other	Y	No	240	0	0	0	Indeterminate	0	0	0	0	7.8	0	Negative	Negative	Negative	Negative
SITE_30	5	ICU	Medicines/drug preparation room	7.5	Other	CERAMIC	N	N	N	HORIZONTAL	N	N	N	long_lever	N	N	other	Y	No	240	0	0	0	Indeterminate	0	0	0	0	7.8	0	Negative	Negative	Negative	Negative
SITE_30	6	ICU	Sluice room	7.5	Other	CERAMIC	N	N	N	HORIZONTAL	N	N	N	long_lever	N	N	other	Y	No	0	May-20	0	0	Indeterminate	0	0	0	0	6.2	Indeterminate	Negative	Negative	Positive	Positive
SITE_30	7	ICU	Patient side room	1.22	Other	CERAMIC	N	N	N	HORIZONTAL	N	N	N	long_lever	N	N	other	Y	No	240	0	0	0	Indeterminate	0	0	0	0	7.8	0	Negative	Negative	Negative	Negative
SITE_30	8	Surgical	Sluice room	7.5	Other	CERAMIC	N	N	N	HORIZONTAL	N	N	N	long_lever	N	N	other	Y	No	240	0	0	25	Indeterminate	0	0	0	0	7.8	0	Negative	Negative	Negative	Negative
SITE_30	9	Surgical	Patient bay	0.64	Other	CERAMIC	N	N	N	HORIZONTAL	N	N	N	long_lever	N	N	other	Y	No	240	0	0	25	Indeterminate	0	0	0	0	7.8	0	Negative	Negative	Negative	Negative
SITE_14	1	Surgical	Medicines/drug preparation room	7.5	Other	STAINLESS STEEL	N	N	N	VERTICAL	N	Y	Y	long_lever	N	N	Markwik 21+	N	Yes	120	0	0	25	0	5	50	0	1	7.8	0	Negative	Negative	Negative	Negative
SITE_14	10	ICU	Medicines/drug preparation room	7.5	Other	CERAMIC	N	N	N	HORIZONTAL	N	N	N	long_lever	N	N	gooseneck	Y	No	120	0	0	25	0	5	20	0	0	7.2	0	Negative	Negative	Negative	Negative
SITE_14	2	Surgical	Patient bay	1.36	Other	CERAMIC	N	N	Y	VERTICAL	N	Y	Y	long_lever	N	N	gooseneck	Y	No	80	0	0	25	0	0	20	0	0	7.8	0	Negative	Negative	Negative	Negative
SITE_14	3	Surgical	Patient bay	1.25	Other	CERAMIC	N	N	N	VERTICAL	N	Y	Y	long_lever	N	N	gooseneck	Y	Yes	120	0	1	25	0	0	20	0	0	7.2	0	Negative	Negative	Negative	Negative
SITE_14	4	Medical	Medicines/drug preparation room	7.5	Other	STAINLESS STEEL	N	N	N	VERTICAL	N	Y	Y	long_lever	N	N	Markwik 21+	N	Yes	80	0	0	25	0	5	20	0	0	7.2	0	Positive	Negative	Negative	Negative
SITE_14	5	Medical	Sluice room	7.5	Contour 21	CERAMIC	N	N	N	HORIZONTAL	N	N	N	long_lever	N	N	Markwik 21+	Y	No	80	0	0	25	0	0	20	0	0	7.8	0	Negative	Negative	Negative	Negative
SITE_14	6	Medical	Patient bay	0.94	Contour 21	CERAMIC	N	N	N	HORIZONTAL	N	N	N	long_lever	N	N	Markwik 21+	Y	Yes	80	0	0	0	0	0	20	0	0	7.2	0	Negative	Negative	Negative	Negative
SITE_14	7	ICU	Patient bay	2.4	Other	CERAMIC	N	N	N	HORIZONTAL	N	N	N	long_lever	N	N	Markwik 21+	Y	No	120	0	0	25	0	0	20	0	0	7.2	0	Negative	Negative	Negative	Negative
SITE_14	8	ICU	Patient bay	1.2	Other	CERAMIC	N	N	N	HORIZONTAL	N	N	N	long_lever	N	N	Markwik 21+	Y	No	80	0	0	25	0	0	20	0	0	7.2	0	Negative	Negative	Negative	Negative
SITE_14	9	ICU	Sluice room	7.5	Other	CERAMIC	N	N	N	HORIZONTAL	N	N	N	long_lever	N	N	Markwik 21+	Y	No	120	0	0	0	0	0	20	0	0	7.2	0	Negative	Negative	Negative	Negative
SITE_28	1	Surgical	Medicines/drug preparation room	7.5	Other	CERAMIC	N	N	N	HORIZONTAL	N	N	N	long_lever	N	N	gooseneck	Y	No	180	0	0	25	25	0	20	0	1	8.4	0	Positive	Negative	Negative	Negative
SITE_28	10	Medical	Patient bay	2.1	Other	CERAMIC	N	N	N	HORIZONTAL	N	N	N	long_lever	N	N	gooseneck	Y	No	180	0.5-1	0	25	125	0	20	Oct-25	05-Oct	7.8	0	Positive	Negative	Negative	Negative
SITE_28	2	Surgical	Sluice room	7.5	Other	CERAMIC	N	N	N	HORIZONTAL	N	N	N	long_lever	N	N	gooseneck	Y	No	120	0	0	25	125	0	20	0	1	7.8	0.05	Negative	Negative	Negative	Negative
SITE_28	3	Surgical	Patient bay	2	Other	CERAMIC	N	Y	N	HORIZONTAL	N	N	N	long_lever	N	N	gooseneck	Y	No	240	0	0	25	50	0	20	0	0	7.8	0.05	Positive	Negative	Negative	Negative
SITE_28	4	ICU	Medicines/drug preparation room	7.5	Other	CERAMIC	N	N	N	HORIZONTAL	N	N	N	long_lever	N	N	gooseneck	Y	No	80	0	0	25	25	0	20	0	0	7.8	0	Negative	Negative	Negative	Negative
SITE_28	5	ICU	Sluice room	7.5	Other	CERAMIC	N	N	N	HORIZONTAL	N	N	N	long_lever	N	N	gooseneck	Y	No	180	0	0	25	125	0	20	0	1	7.8	0.05	Negative	Negative	Negative	Negative
SITE_28	6	ICU	Patient bay	2	Other	CERAMIC	N	N	N	HORIZONTAL	N	N	N	long_lever	Y	N	gooseneck	Y	No	240	0	0	25	425	0	20	0	05-Oct	8.4	0.05	Positive	Negative	Negative	Negative
SITE_28	7	ICU	Patient bay	2.12	Other	CERAMIC	N	N	N	HORIZONTAL	N	N	N	long_lever	Y	N	gooseneck	Y	No	120	0	0	25	25	0	20	0	0	7.8	0	Negative	Negative	Negative	Negative
SITE_28	8	Medical	Medicines/drug preparation room	7.5	Other	CERAMIC	N	N	N	HORIZONTAL	N	N	N	long_lever	N	N	gooseneck	Y	No	120	0	0	25	425	0	20	0	0	6.2	0	Positive	Negative	Negative	Negative
SITE_28	9	Medical	Sluice room	7.5	Other	CERAMIC	N	N	N	HORIZONTAL	N	N	N	long_lever	N	N	gooseneck	Y	No	120	0	1	25	125	0	20	0	0	7.8	0.05	Positive	Negative	Negative	Negative
SITE_23	1	Medical	Patient bay	0.88	Other	CERAMIC	N	N	N	VERTICAL	N	Y	N	short_lever	N	N	other	N	No	120	0	0	0	50	5	50	Oct-25	05-Oct	6.8	0	Negative	Negative	Negative	Negative
SITE_23	10	ICU	Sluice room	7.5	Other	STAINLESS STEEL	N	Y	N	VERTICAL	Y	Y	Y	long_lever	N	N	gooseneck	Y	No	120	0	0	25	125	0	20	0	0	7.2	0	Negative	Negative	Negative	Negative
SITE_23	2	Medical	Sluice room	7.5	Other	CERAMIC	N	Y	N	VERTICAL	N	Y	Y	long_lever	N	N	gooseneck	N	No	0	0	0	25	0	0	20	0	0	6.2	0	Positive	Negative	Negative	Negative
SITE_23	3	Medical	Sluice room	7.5	Other	STAINLESS STEEL	N	Y	Y	VERTICAL	N	Y	N	long_lever	N	Y	other	N	No	0	May-20	0	0	250	0	50	Oct-25	1	7.2	0	Negative	Negative	Negative	Negative
SITE_23	4	Surgical	Patient bay	3	Contour 21	CERAMIC	N	N	N	HORIZONTAL	N	N	N	long_lever	N	N	other	Y	No	120	0	0	25	250	5	50	0	0	6.2	0	Negative	Negative	Negative	Negative
SITE_23	5	Surgical	Medicines/drug preparation room	7.5	Other	CERAMIC	N	N	N	VERTICAL	N	Y	Y	short_lever	Y	N	other	N	No	0	0	0	25	0	0	50	0	0	6.2	0	Positive	Negative	Negative	Negative
SITE_23	6	Surgical	Sluice room	7.5	Other	STAINLESS STEEL	N	Y	Y	VERTICAL	Y	Y	Y	long_lever	N	N	gooseneck	N	Yes	80	0	1	25	25	0	50	0	0	7.8	0	Positive	Negative	Negative	Negative
SITE_23	7	ICU	Patient bay	4	Contour 21	CERAMIC	Y	N	N	HORIZONTAL	N	N	N	long_lever	Y	N	Markwik 21+	Y	No	120	0	0	0	125	0	20	0	0	7.2	0	Negative	Negative	Negative	Negative
SITE_23	8	ICU	Patient bay	2.5	Contour 21	CERAMIC	Y	N	N	HORIZONTAL	N	N	N	long_lever	Y	N	Markwik 21+	Y	No	120	0	0	25	125	0	20	Oct-25	1	7.2	0	Negative	Negative	Negative	Negative
SITE_23	9	ICU	Patient bay	0.4	Other	CERAMIC	N	N	N	VERTICAL	N	Y	Y	long_lever	N	N	Markwik 21+	Y	No	120	0	0	0	0	0	20	0	0	7.2	0	Positive	Negative	Negative	Negative
SITE_26	1	Medical	Patient bay	1	Other	CERAMIC	N	N	N	VERTICAL	N	Y	Y	long_lever	N	N	Markwik 21+	N	No	0	0	0	25	25	0	20	0	0	6.8	0	Negative	Negative	Negative	Negative
SITE_26	10	ICU	Sluice room	7.5	Other	STAINLESS STEEL	N	N	N	VERTICAL	N	Y	N	long_lever	N	N	gooseneck	N	Yes	0	0	0	25	25	0	20	0	0	6.8	0	Positive	Negative	Negative	Negative
SITE_26	2	Medical	Medicines/drug preparation room	7.5	Other	CERAMIC	N	Y	N	VERTICAL	N	Y	Y	long_lever	N	N	Markwik 21+	N	No	0	0	1	25	25	0	20	0	0	6.8	0	Positive	Negative	Negative	Negative
SITE_26	3	Medical	Sluice room	7.5	Other	CERAMIC	N	Y	N	VERTICAL	N	Y	Y	long_lever	N	N	Markwik 21+	N	No	0	0	0	25	25	0	50	0	0	6.8	0	Negative	Negative	Negative	Negative
SITE_26	4	Surgical	Sluice room	7.5	Other	CERAMIC	N	Y	N	VERTICAL	N	Y	Y	long_lever	N	N	Markwik 21+	N	No	0	0	0	25	25	0	20	0	0	6.8	0	Negative	Negative	Negative	Negative
SITE_26	5	Surgical	Medicines/drug preparation room	7.5	Other	CERAMIC	N	N	N	VERTICAL	N	Y	N	long_lever	N	N	gooseneck	N	No	0	0	0	25	25	0	20	0	0	6.8	0	Positive	Negative	Negative	Negative
SITE_26	6	Surgical	Patient bay	1.8	Other	CERAMIC	N	N	N	VERTICAL	N	Y	N	long_lever	N	N	other	N	No	0	0	0	25	25	0	20	0	0	6.8	0	Positive	Negative	Negative	Negative
SITE_26	7	ICU	Sluice room	7.5	Other	CERAMIC	N	N	N	VERTICAL	N	Y	Y	long_lever	N	N	gooseneck	N	No	0	0	1	25	0	0	20	0	0	6.8	0	Negative	Negative	Negative	Negative
SITE_26	8	ICU	Patient bay	3	trough	STAINLESS STEEL	N	N	N	VERTICAL	N	Y	N	long_lever	N	N	Markwik 21+	Y	No	0	0	0	25	25	0	20	0	0	6.8	0	Negative	Negative	Negative	Negative
SITE_26	9	ICU	Patient bay	3	Other	CERAMIC	N	N	N	VERTICAL	N	Y	N	short_lever	N	N	other	N	No	0	0	0	25	25	0	20	0	0	6.8	0	Positive	Negative	Negative	Negative
SITE_12	1	ICU	Patient bay	6	Other	CERAMIC	N	N	N	HORIZONTAL	N	Y	N	long_lever	N	N	other	Y	No	40	0	0	0	25	0	20	0	0	6.2	0	Positive	Negative	Negative	Negative
SITE_12	10	Medical	Patient side room	2.7	Other	CERAMIC	N	N	N	HORIZONTAL	N	Y	N	long_lever	N	N	other	Y	No	40	0	1	25	50	0	20	Oct-25	1	6.2	0	Positive	Negative	Negative	Positive
SITE_12	2	ICU	Patient side room	3	Other	CERAMIC	N	N	N	HORIZONTAL	N	Y	N	long_lever	N	N	other	Y	No	0	0	1	25	25	0	20	0	1	6.2	0	Negative	Negative	Negative	Negative
SITE_12	3	ICU	Medicines/drug preparation room	7.5	Other	CERAMIC	N	N	N	HORIZONTAL	N	N	N	long_lever	N	N	other	Y	No	40	0	1	25	25	0	50	0	1	Indeterminate	0	Positive	Negative	Negative	Negative
SITE_12	4	ICU	Sluice room	7.5	Other	CERAMIC	N	N	N	HORIZONTAL	N	N	N	long_lever	N	N	other	Y	No	40	0	0	25	25	0	20	0	0	6.2	0	Negative	Negative	Negative	Negative
SITE_12	5	Surgical	Patient side room	2.4	Other	CERAMIC	N	N	N	HORIZONTAL	N	N	N	long_lever	N	N	other	Y	No	40	0	1	25	25	0	50	0	1	6.2	0	Negative	Negative	Negative	Negative
SITE_12	6	Surgical	Sluice room	7.5	Other	CERAMIC	N	N	N	HORIZONTAL	N	N	N	long_lever	N	N	other	Y	No	40	0	0	0	25	0	20	0	1	6.2	0	Positive	Negative	Negative	Negative
SITE_12	7	Surgical	Medicines/drug preparation room	7.5	Other	CERAMIC	N	Y	N	HORIZONTAL	N	N	N	long_lever	N	N	other	Y	No	0	0	0	Indeterminate	25	0	20	0	0	6.2	0	Positive	Negative	Negative	Negative
SITE_12	8	Medical	Sluice room	7.5	Other	CERAMIC	N	N	N	HORIZONTAL	N	Y	N	long_lever	N	N	other	Y	No	0	0	0	0	25	0	20	0	1	6.2	0	Negative	Negative	Negative	Negative
SITE_12	9	Medical	Medicines/drug preparation room	7.5	Other	CERAMIC	N	N	N	HORIZONTAL	N	N	N	long_lever	N	N	other	Y	No	40	0	0	25	50	0	20	0	1	6.2	0	Negative	Negative	Negative	Negative
SITE_3	1	ICU	Patient bay	3.37	Other	CERAMIC	N	N	N	HORIZONTAL	N	N	N	other	N	N	gooseneck	Y	No	80	0	0	25	0	0	20	0	0	7.2	0.05	Negative	Negative	Negative	Negative
SITE_3	10	Medical	Sluice room	7.5	Contour 21	CERAMIC	N	N	N	HORIZONTAL	N	N	N	long_lever	N	N	gooseneck	Y	No	120	0	1	25	25	5	20	0	1	7.2	0	Negative	Negative	Negative	Negative
SITE_3	3	ICU	Patient side room	1.85	Other	CERAMIC	N	N	N	HORIZONTAL	N	N	N	other	N	N	gooseneck	Y	No	180	0	0	25	25	5	20	0	0	7.2	0	Negative	Negative	Negative	Negative
SITE_3	4	ICU	Sluice room	7.5	Other	CERAMIC	N	Y	N	HORIZONTAL	N	N	N	other	N	N	gooseneck	Y	No	180	0	0	25	0	0	20	0	0	7.2	0	Negative	Negative	Negative	Negative
SITE_3	5	Surgical	Patient bay	1.5	Other	CERAMIC	N	N	N	VERTICAL	N	Y	N	short_lever	N	N	other	N	Yes	120	0	1	25	25	0	20	0	0	6.8	0	Negative	Negative	Negative	Negative
SITE_3	6	Surgical	Medicines/drug preparation room	7.5	Other	CERAMIC	N	Y	N	VERTICAL	N	Y	Y	other	N	N	gooseneck	Y	No	120	0	0	25	0	0	20	0	0	7.2	0	Negative	Negative	Negative	Negative
SITE_3	7	Surgical	Sluice room	7.5	Other	CERAMIC	N	N	N	VERTICAL	N	Y	N	short_lever	N	N	other	N	Yes	120	0	0	0	0	0	20	0	0	7.2	0	Negative	Negative	Negative	Negative
SITE_3	9	Medical	Medicines/drug preparation room	7.5	Contour 21	CERAMIC	N	N	N	HORIZONTAL	N	N	N	long_lever	N	N	gooseneck	Y	No	120	0	0	25	25	0	0	0	0	7.2	0	Positive	Negative	Negative	Negative
